# Supplementary material for: METTL3 drives NSCLC metastasis by enhancing CYP19A1 translation and oestrogen synthesis
Source: Cell Biosci. 2024 Jan 18;14:10. doi: 10.1186/s13578-024-01194-9 (PMC10795463; doi:10.1186/s13578-024-01194-9)
Supplement: Supplementary file 1 — Supplementary Material 1 (Table S1–S4): Gene expression data correlated with clinical information, sequencing data, and mass spectometry data. Table S1: METTL3/CYP19A1 expression of TMA data from 84 NSCLC patients; Table S2: METTL3 expression in DIA-MS data from a late-stage NSCLC cohort (PMID 34870237); Table S3: Genes in each group of the venn diagram in Figure 4C; Table S4: List of mass spectrometry data of each group in Figure 7A [file 13578_2024_1194_MOESM1_ESM.xlsx]

## Sheet: Descriptions
Sheet	Description
Table S1	METTL3/CYP19A1 expression of TMA data from 84 NSCLC patients
Table S2	METTL3 expression in DIA-MS data from a late-stage NSCLC cohort (PMID 34870237)
Table S3	Genes in each group of the venn diagram in Figure 4C
Table S4	List of mass spectrometry data of each group in Figure 7A

## Sheet: Table S1
Gender	Age	Histology	Stage	T	N	METTL3 expression	CYP19A1 expression
Female	57	Adnocarcinoma	IIIB	T2b	N3	6	5.5
Male	53	Adnocarcinoma	IIIB	T2a	N3	6.5	5.5
Male	59	Adnocarcinoma	IIIB	T2a	N3	6	6
Male	72	Adnocarcinoma	IIIB	T2a	N3	5	5.5
Female	62	Adnocarcinoma	IIIB	T4	N2	7	8
Female	36	Adnocarcinoma	IIIB	T4	N2	7	6
Male	48	Adnocarcinoma	IIIB	T4	N2	5	8
Female	58	Adnocarcinoma	IIIB	T3	N2	6	8
Male	60	Adnocarcinoma	IIIB	T3	N2	5.5	6.5
Male	54	Adnocarcinoma	IIIB	T3	N2	7.5	8
Female	61	Adnocarcinoma	IIIB	T1	N2	6.5	8
Male	42	Adnocarcinoma	IIIA	T3	N2	6.5	6.5
Male	62	Adnocarcinoma	IIIA	T3	N2	6	8
Male	52	Adnocarcinoma	IIIA	T2a	N2	6	6
Male	55	Adnocarcinoma	IIIA	T2a	N2	5.5	6
Male	53	Adnocarcinoma	IIIA	T2a	N2	4.5	6
Male	59	Adnocarcinoma	IIIA	T2a	N2	4.5	6
Female	48	Adnocarcinoma	IIIA	T2a	N2	4	5.5
Female	59	Adnocarcinoma	IIIA	T2	N2	5	7
Male	67	Adnocarcinoma	IIIA	T2	N2	6.5	8
Male	64	Adnocarcinoma	IIIA	T2	N2	6.5	8
Female	74	Adnocarcinoma	IIIA	T2	N2	6.5	6
Female	60	Adnocarcinoma	IIIA	T2	N2	6	7
Male	63	Adnocarcinoma	IIIA	T2	N2	6	7
Female	43	Adnocarcinoma	IIIA	T2	N2	5.5	7
Female	58	Adnocarcinoma	IIIA	T1b	N2	6	7
Male	50	Adnocarcinoma	IIIA	T1	N2	4.5	8
Female	49	Adnocarcinoma	IIIA	T4	N1	5.5	6
Male	53	Adnocarcinoma	IIIA	T3	N1	6	6
Male	61	Adnocarcinoma	IIB	T2b	N1	6	7
Male	59	Adnocarcinoma	IIB	T2b	N1	5.5	6.5
Male	53	Adnocarcinoma	IIB	T2a	N1	4.5	7
Male	57	Adnocarcinoma	IIIA	T4	N0	4	7
Male	72	Adnocarcinoma	IIB	T3	N0	5.5	6.5
Male	47	Adnocarcinoma	IB	T2a	N0	5.5	7
Male	63	Adnocarcinoma	IB	T2a	N0	5	5.5
Female	45	Adnocarcinoma	IB	T2a	N0	4.5	5
Male	59	Adnocarcinoma	IB	T2a	N0	4.5	5
Female	66	Adnocarcinoma	IA	T1b	N0	3.5	5.5
Male	67	Adnocarcinoma	IA	T1b	N0	4	5
Female	58	Squamous	IIIB	T2a	N3	5	5.5
Male	43	Squamous	IIIB	T4	N2	4.5	7
Male	50	Squamous	IIIB	T3	N2	5.5	6.5
Male	59	Squamous	IIIB	T3	N2	6.5	6
Male	21	Squamous	IIIA	T3	N2	7.5	5.5
Male	58	Squamous	IIIA	T3	N2	6	6.5
Male	66	Squamous	IIIA	T2b	N2	6.5	6
Male	66	Squamous	IIIA	T2a	N2	6.5	8
Male	64	Squamous	IIIA	T2a	N2	6	6
Male	40	Squamous	IIIA	T2a	N2	6	5.5
Male	61	Squamous	IIIA	T2a	N2	5.5	7
Male	57	Squamous	IIIA	T2a	N2	5	6
Male	46	Squamous	IIIA	T2a	N2	4.5	7.5
Male	61	Squamous	IIIA	T2a	N2	3.5	5.5
Male	58	Squamous	IIIA	T2	N2	7	7
Male	55	Squamous	IIIA	T2	N2	7	7
Male	51	Squamous	IIIA	T2	N2	6	8
Male	45	Squamous	IIIA	T2	N2	6	7
Male	48	Squamous	IIIA	T4	N1	5.5	7
Male	65	Squamous	IIIA	T3	N1	7	8
Male	43	Squamous	IIIA	T3	N1	5	5.5
Male	58	Squamous	IIB	T2b	N1	5.5	7
Male	52	Squamous	IIB	T2a	N1	5.5	4.5
Male	63	Squamous	IIB	T2a	N1	6.5	5.5
Male	67	Squamous	IIB	T2a	N1	6.5	6.5
Female	45	Squamous	IIB	T2a	N1	6.5	5.5
Female	50	Squamous	IIB	T2a	N1	6	5
Male	57	Squamous	IIB	T2a	N1	5.5	6
Male	62	Squamous	IIB	T2a	N1	6.5	6.5
Male	53	Squamous	IIB	T2a	N1	6	7
Male	56	Squamous	IIB	T2a	N1	6	5.5
Male	65	Squamous	IIIB	T4	N0	2.5	8
Male	65	Squamous	IIIA	T4	N0	5.5	7
Male	73	Squamous	IIB	T3	N0	7	7
Male	68	Squamous	IIB	T3	N0	5	5
Male	58	Squamous	IIA	T3	N0	5	6
Female	59	Squamous	IIA	T2b	N0	6	5.5
Male	60	Squamous	IIA	T2b	N0	5.5	5.5
Male	60	Squamous	IB	T2a	N0	5	5.5
Male	52	Squamous	IB	T2a	N0	6	6
Male	64	Squamous	IB	T2a	N0	5.5	5.5
Male	61	Squamous	IA	T1b	N0	6	3.5
Male	56	Squamous	IA	T1b	N0	4.5	5.5
Male	68	Squamous	IIIA	T3	N1	5.5	6.5

## Sheet: Table S2
PatientID	cTNM	Stage	METTL3 expression	GeneSymbol
LB0077	T3N0M0	M0	1953.27	LB0077.1.MS1
LB0020	T2aN2M0	M0	4515.15	LB0020.1.MS1
LB0034	T1cN2M0	M0	7920.42	LB0034.1.MS1
LB0022	T2aN2M0	M0	8968.79	LB0022.1.MS1
LB0002	T2aN3M0	M0	10529.9	LB0002.2.MS1
LB0021	T4N2M0	M0	11965.6	LB0021.2.MS1
LB0019	T3N1M0	M0	12039.8	LB0019.1.MS1
LB0009	T4N0M0	M0	14731.7	LB0009.2.MS1
LB0021	T4N2M0	M0	15479.1	LB0021.1.MS1
LB0014	T3N2M0	M0	16331.2	LB0014.1.MS1
LB0014	T3N2M0	M0	17331.6	LB0014.3.MS1
LB0044	T1cN2M0	M0	19819.8	LB0044.1.MS1
LB0037	T1cN2M0	M0	22079.7	LB0037.1.MS1
LB0051	T4N1M0	M0	26582.4	LB0051.1.MS1
LB0008	T4N3M1c	M1	2612.51	LB0008.2.MS1
LB0016	T3N1M1b	M1	3895.9	LB0016.1.MS1
LB0052	T4N3M1a	M1	7421.03	LB0052.2.MS1
LB0036	T1cN2M1c	M1	11814.6	LB0036.1.MS1
LB0030	T4N0M1b	M1	14959.1	LB0030.1.MS1
LB0013	T4N2M1b	M1	15008	LB0013.1.MS1
LB0025	T3N3M1b	M1	15025	LB0025.3.MS1
LB0025	T3N3M1b	M1	16124.2	LB0025.1.MS1
LB0045	T2bN1M1c	M1	18323	LB0045.1.MS1
LB0031	T4N2M1c	M1	20110.2	LB0031.2.MS1
LB0027	T4N2M1c	M1	23188.6	LB0027.1.MS1
LB0005	T4NxM1b	M1	26257.7	LB0005.1.MS1
LB0033	T2aN2M1b	M1	30210.8	LB0033.1.MS1
LB0054	T2N3M1c	M1	43935.9	LB0054.2.MS1
LB0054	T2N3M1c	M1	68887.2	LB0054.1.MS1
LB0071	ⅣM1	M1	31176.8	LB0071.1.MS1
LB0071	ⅣM1	M1	29116.1	LB0071.2.MS1
LB0074	ⅣM1	M1	14816.2	LB0074.1.MS1

## Sheet: Table S3
Only Decreased TE FC≥2	Only Steroid biosynthetic process	Only Cytochrome P-450 Enzyme System	Decreased TE FC≥2 AND Steroid biosynthetic process NOT Cytochrome P-450 Enzyme System	Decreased TE FC≥2 AND Cytochrome P-450 Enzyme System NOT Steroid biosynthetic process	Steroid biosynthetic process AND Cytochrome P-450 Enzyme System NOT Decreased TE FC≥2	Decreased TE FC≥2 AND Steroid biosynthetic process AND Cytochrome P-450 Enzyme System
ROPN1L-AS1		CYP1A1	HSD17B7	CYP4F11		CYP19A1
PLEKHG6		CYP1A2	CGA	CYP2E1
HHAT		CYP1B1	IDI1	CYP26B1
OXCT2		CYP2A6	FDXR	CYP2U1
LOC101928844		CYP2A7	STAR
LOC389705		CYP2A13	STARD4
CA2		CYP2B6	ABCG1
LINC00276		CYP2C8	DKK3
NACAD		CYP2C9	BAAT
SCML4		CYP2C18	SC5D
ST3GAL6		CYP2C19	AKR1B15
DOCK8		CYP2D6	HSD17B11
MDK		CYP2F1	CYB5R1
ATP6V1B1-AS1		CYP2J2	SEC14L2
NDRG2		CYP2R1	OSBPL6
RTBDN		CYP2S1	SCP2
JAM2		CYP2W1	HSD17B12
IRAK3		CYP3A4	AKR1C3
WNK3		CYP3A5	HSD11B2
CDH1		CYP3A7	HSD17B10
NR5A2		CYP3A43	GFI1
IFI27		CYP4A11	RAN
GBP3		CYP4A22	CYB5R3
SLC38A5		CYP4B1	WNT4
ALPL		CYP4F2	ACOX2
GSTM2		CYP4F3	IGFBP7
PDZK1		CYP4F8	ERLIN1
LOC105371049		CYP4F12	NSDHL
ANKLE1		CYP4F22	ELOVL6
NLRP8		CYP4V2	CYB5R2
DYNAP		CYP4X1	HMGCS1
MAGEA2		CYP4Z1	AMACR
LIPG		CYP5A1	AKR1C4
TMEM59L		CYP7A1	ACAT2
GSTM2P1		CYP7B1	ASAH1
LOC101929279		CYP8A1	STARD3
HCG25		CYP8B1	NFKB1
ZC2HC1C		CYP11A1	FDPS
GBP1		CYP11B1	OSBPL1A
RAET1E-AS1		CYP11B2	FDFT1
LOC101927468		CYP17A1	EBP
C14orf178		CYP20A1	MVK
STXBP6		CYP21A1	FAXDC2
COLCA1		CYP24A1	NFYC
LINC01480		CYP26A1	ERLIN2
LOC101060091		CYP26C1	ARV1
MLLT11		CYP27A1	INSIG2
LOC101929626		CYP27B1	MSMO1
FAM133A		CYP27C1	SCAP
CSE1L-AS1		CYP39A1	SNAI2
IL32		CYP46A1	OSBPL2
KIF5C		CYP51A1	PRKAG2
PPIAL4F			MBTPS2
IZUMO4
NOXO1
POM121L8P
DNM1
PCA3
LOC102724156
CPNE9
DNMT3L
ITGBL1
C1orf210
METTL3
CIITA
LOC729083
FITM1
NEK11
TSACC
ABLIM2
PRODH
PPIAL4E
ARHGAP31
GLIPR2
ZNF347
LTK
ID2-AS1
HTRA3
CDH6
PTPRR
DLC1
LOC101927815
GPR1
PDE9A
ENPP6
CXorf21
KLHL38
CARD14
HSH2D
CLCNKA
ZNF33B
AGER
LOC646736
PDE6B
MUC22
ANP32AP1
ICOSLG
CD38
ZNF221
LINC00626
MIR17HG
CD209
CIDEC
CHN2
PIK3R1
RNF6
TSPAN8
ITGA8
ANKRD61
LRRC46
INHBA-AS1
NAT1
ERN2
PLXDC2
S1PR5
SAA1
KIF17
UTY
SGPP2
C5orf60
CCDC33
LRRC73
GRHL3
ATL1
SYTL3
SLC39A12
IGSF1
LRRC69
NT5C1A
PRR23A
PRKACB
AOX2P
RARB
LYAR
PIK3R5
FAM182B
FRMD6
CPA5
EMCN
ASIC1
LOC100506985
MID1
TAGLN
NOS1
GNAT2
CAND2
LINC01502
RWDD3
PML
IKZF2
DENND2C
ARHGEF6
FSIP1
ACTA2-AS1
MFSD11
ACSL5
FIBIN
TMIE
AKAP7
PLEKHA5
FAM110A
SYK
C9orf43
LINC01315
ULBP2
MYOCD
ID2
CALCR
LOC283045
TOPORS-AS1
PDZK1IP1
RPEL1
PROCA1
RYR3
AKNAD1
DHRS2
HPGD
PAFAH1B2
CATSPER2
DNM3
LOC101927924
LUC7L
DNAAF1
NXPH3
SH3TC2
ATP8B4
FAM3B
GOLIM4
LOC101927523
ERC2-IT1
TMEM132B
ADGRE4P
DENND2D
RUNDC3B
RAB6C-AS1
GMNN
ARMCX4
PDE11A
EPCAM
TM4SF19
ELMO1
LINC01426
GPAT3
STON1
FAM53A
INSL4
NOSTRIN
SIRPG-AS1
ATP6V1E1
MARCH10
GBX2
ACPP
CDC14A
ATXN3
ADAMTS18
LOC101929134
PPP1R14C
TMEM175
WWC2-AS2
TMEM254-AS1
LRRC7
TEX101
STEAP1
TMCO1
LIPN
ACTG2
ITFG1-AS1
DNMT3A
SLC22A11
HMGN5
TSSK3
CDK1
DCDC1
PARD3B
FBXW7
CCNA1
SCG5
TDRKH
SVIL-AS1
SLC26A1
DDO
RAD51
MYCBPAP
SYTL5
ZMYND8
FGFR1
STEAP2
LOC728485
GLRA3
RPRML
COL6A2
ZNF831
ARNTL
LINC00472
MAP2
CLDN3
GIMAP2
UBE2T
EHF
LOC101927692
NOX1
CD9
BFSP1
FBXO16
MPZL3
TRIM2
LAIR1
LZTFL1
LOC105369438
MITD1
ALDH3B2
C12orf77
CTAGE7P
TFPI2
CGNL1
MOK
SERINC5
AFAP1L2
GBP6
PRICKLE1
GOLGA8CP
HTATSF1
PTX3
DIRC3
BATF2
PMF1-BGLAP
ACOT11
PIWIL3
GPR137C
CTF1
PLAG1
RASGRP3
CEP57L1
CHADL
FAM228B
RMDN2
C1orf131
USP1
N6AMT1
ZNF185
MCTP2
LINC00163
FAM189A2
ACSL6
LYPLAL1
EFR3A
ITGB2
SMPDL3B
ADGRG2
RPGRIP1
CTD-2270F17.1
LOC101928163
ARMCX2
LINC01410
DENND1B
LINC00598
SLC39A6
LRRC39
LDB3
TCEAL4
TVP23A
IFI44L
RCBTB2
CTSL
EFCAB5
PCNA-AS1
LACTB2-AS1
STMN1
TCP10L
SAMD5
GALNT16
C14orf105
RAET1G
GAL3ST1
SLC35G2
TSNAX-DISC1
HRH4
GCNT1
ZNF461
MFGE8
CACNG6
FCRLB
LOC105372653
MNS1
SARNP
CETN3
GSTT2
GLYCTK
RAB3IP
SETSIP
PPIAL4C
HFE
AGR2
CDH3
CES4A
YIPF4
ATAT1
GABARAPL3
ADAM21P1
ZNF138
CLEC4E
PSMB3
ANO4
IFT27
LOC100506258
HBS1L
CRNDE
NAP1L6
CATSPERD
SLC25A29
MIXL1
PARP11
CTSV
MAP7D1
BHLHB9
SPDYE6
HAP1
RAD9B
CSNK1A1
CENPQ
KLRC1
COLEC11
TMPRSS5
KCNAB1
DNAH14
DNAH2
ATP13A4
CFAP57
STOML1
PLAC1
DCN
CD58
MPP1
RTFDC1
TSLP
LOC101926960
SHOX
HAGLR
LINC00539
HIF3A
PACSIN1
NMI
MAPRE3
PSMB1
PCNA
PLEKHS1
RASGRP4
ERG
HSPA14
SH3YL1
MBP
GGT6
MTUS2
LOC101929378
PTK7
PEPD
FGFR2
TTC39B
TYMP
PRDX3
ZNF573
PLCB2
TUBA3D
DPM1
AMIGO1
APOBEC3H
ZC3H15
CNPY3-GNMT
KCTD7
HMGA2
SCG3
NAT9
LINC01030
PSMA3
CHD5
IFIT1
PDCD10
BTD
FAM171B
MXRA8
TRIM54
RASGRP2
MTDH
VWA9
PA2G4P4
SLC22A1
ZNF350-AS1
NUDT7
MYLK2
CTAGE5
ANKRD2
LXN
TMED10
GLOD4
VRK2
OPRM1
SLC35F3
RPL23AP32
C4orf26
PRKAR1B
CEP85L
FAM174B
RPE
LOC494141
SLC9A7P1
ZNF503-AS1
SGOL1-AS1
PRDX1
ATP1B2
LINC01361
LOC101929555
ADGRL2
USP16
CTHRC1
SAR1B
CWC27
RDM1
DYNC2LI1
OR2B6
IGFL1
RBKS
LOC102723385
HOXA2
WNT2B
AKR1C2
TCF21
PDE4B
HSD11B1L
PHTF2
C15orf57
MAD2L1
FAT4
ACBD4
LOC101929066
TRIM60
NMU
DLK2
MBIP
AP4S1
PRIM2
PJA1
LOC101060553
SPNS1
RFC3
LINC01602
FKBP3
ALG5
TMED7-TICAM2
GK3P
TMEM266
P3H2-AS1
CXADR
NUP62CL
PAK1
DFFB
LCN2
OAS1
BACH2
SMN2
SERPINE2
PCMT1
PLEKHN1
SLC22A18
ING4
VIT
MAPK14
FHIT
SNX17
EXOC7
ZNF626
LINC01105
NTRK2
FMO4
CD84
NKAP
KDELC1
ADAM22
RNF14
BRCAT54
CITED1
MRPL13
HMGB1
CYS1
LOC105379143
LINC00471
FAS
LDHD
GLIPR1
IFI30
PLSCR4
PRSS23
SAMD15
ARFIP1
C9orf41-AS1
HCN4
SPOCK1
CLGN
ZNF438
SSBP1
FAM135A
ITM2B
TRPM2
LINC01192
ARMC1
UGT8
DUS4L
MOGAT3
IL18
CXorf56
DNAJB11
RALGPS1
LINC01016
MYO15A
U2AF1
ASZ1
IFT81
MSRA
RAP1GDS1
PKD2L2
PHF11
ABHD16A
PER3
SHISA3
TXNDC9
ZNF226
MBD1
CCNI2
USP50
CDC42
OCIAD1
LINC01355
PPIE
MED27
LOC105379194
PSMD7
LINC01136
BRDT
SSX2IP
TADA2A
PSME2
TM2D2
SIRT4
LIPE
STK3
ISPD
FAM91A1
PNMT
MRAP2
CCDC134
LOC100507140
LOC102723854
IDI2-AS1
METTL21EP
CT45A10
AK8
LINC01224
KLF3-AS1
PTPRN
SPIN2B
ACOXL
AOC3
GP2
HEXB
LMAN2L
CD274
TLR10
CD164
DNAJC10
FBXO43
HSPA8
GSTTP2
TTC1
ZSCAN5B
ANAPC10
LAPTM5
MIR181A2HG
FAM131B
ADAMTS2
NRN1L
USP2
C21orf59
TMEM91
SCN2B
STOM
BTBD16
TUSC3
SPDEF
MTFR2
BCAS2
ANKAR
LINC00908
ARHGAP18
ANGPTL2
ASMT
RPGR
SYPL1
ETFDH
NRIP3
EIF3J
RPP40
GTF2F2
LOC102723729
CA12
LAT2
TNFRSF19
U2AF1L4
DYSF
LOC100506271
LINC01545
PSMD10
LOC374443
GCLM
MURC
CHMP5
CDK20
CD22
KLRA1P
CDK2
TMEM119
HMGB2
C11orf74
KCNAB3
ENOX1
LINC01125
LIMS2
LVCAT5
TCTN2
PRPH
TCERG1L-AS1
YWHAEP1
ARF4
BLVRA
NACAP1
QRICH2
TAS2R14
KCNRG
PDHB
ADAM21
ACSBG2
TTLL13P
GABRD
CT45A8
COMMD10
ANKMY1
GLRB
COG6
PSME1
ZNF268
PBDC1
GAS7
RBM42
TMEM68
PSMA4
CNN3
PPP1R36
MGST2
FAM173B
CLEC2D
BDNF
ADAM11
CBX3
SLC6A14
ACYP2
TEDDM1
NECTIN3
FAM185A
ACTG1P4
ATG4C
SP110
YEATS4
SLC16A12
ARMCX5
ZNF542P
UCHL5
CETN2
SNRNP40
LGALS9B
AHSA1
HOXD10
CENPP
ATE1-AS1
NMRK1
AP2M1
CACYBP
FAM133B
LOC100335030
CHL1
PPIH
ANP32A
PRSS12
RAB7A
TTC16
TSFM
EXD3
MARK3
RFC4
SNRPB2
PRPF18
DHFRL1
NUDT5
MGST1
FCAR
NDUFV2-AS1
PTGES3
TMEM165
TMX2
LACTB2
GEMIN2
NIPSNAP3A
IQCG
MBOAT1
MAP3K7
FGFBP3
HAPLN3
SENP7
PSIP1
ANXA2P1
PSMA6
MFNG
LOC101928994
CEP131
PPIB
CCDC68
UPF3B
KPTN
BEST2
C2orf54
CYB561D2
EYA3
IL27RA
CALR
TSPAN6
BDH2
EEPD1
GDAP2
TCTN3
LOC101926897
VBP1
C4orf27
SH3BGR
MAN1C1
MST1
LIAS
MOB4
CCDC59
NDFIP2
DPY19L1P1
GK
ZBTB25
DIP2A
HLA-DMA
CKAP2
ITFG1
ACTR3C
NR1D2
MRPL48
NCALD
FOXP1
PGAP3
XRN1
HSD17B7P2
ATP6V1C1
DNAJC2
LOC79999
LRRC49
MAP4K5
SLC16A9
TUBB8
ARL6IP1
MIR4300HG
GOLGA8DP
MPPE1
NRBP1
SMARCB1
GSTT2B
NFATC2
AOX3P-AOX2P
ITPA
DCAF6
KCNIP4
LOC101926941
ZNF233
RAD23B
ST7-OT4
SMAD7
FOXN1
FXYD3
GUCY1A2
CASP10
SDCBP2
MFAP5
PLXNC1
ACTR6
LOC100289580
RIMS1
SYNGR4
PAM
FUT8
CMSS1
SH3PXD2A-AS1
DPY19L2
GMPPB
SLC35A1
ARL17B
MICA
SPACA6
SEC14L1P1
CACNB2
LOC646029
HACL1
LINC00470
RCAN3
FKBP11
PSMA2
EBNA1BP2
HNRNPAB
LINC01289
RRM2B
GALNT15
ASB9
FBXL2
FRG1
DEPDC1
IL31RA
FAM83B
LOC101928174
CSPG5
WDR33
LOC104968399
SRSF10
SKP1
PDGFD
CATIP
C5orf15
PPIAL4G
GCH1
MAPRE2
SRGN
CIB2
PPIL6
GSTCD
ANGPT2
LAMP2
SMN1
KTN1
PINX1
DSN1
PLA2G3
MYOT
SPC25
MYO1F
TSN
INE1
HSPB8
C1GALT1C1
ATP5C1
WDR61
DHRS4L1
ERP29
RAB23
PRPSAP2
TLE4
SEH1L
CTSH
ANKRD44
MRPS28
ATG5
TRMT10B
TRIM34
PTGER2
SLC25A35
RFC5
PDIA6
STK26
TSSK2
NPTN
PRIMPOL
EXOSC7
PPP4R2
SYT15
SETDB2-PHF11
IL21R-AS1
ASB11
RTN3
LOC100128006
NIN
PDE1C
LDLRAD1
RASSF4
EIF4E
SRPRB
CPVL
CCSER2
GAR1
CHRNA4
BEX2
CENPK
MOBP
GS1-124K5.11
TMPPE
RNFT1
PLA2G4E
CLEC16A
MTMR14
TAF4B
CYBRD1
ETFA
OLAH
BCL2
PLAT
KCNH5
LOC101929718
GUSBP4
ARPC3
TMED7
GRPEL1
RNF19B
LOC101928231
SORD
PKMYT1
FOLR1
TMEM161B-AS1
DPH6-AS1
TRAPPC4
APBB1
GGTLC2
EFHD1
TOX2
TIMM9
PCDHB15
SCO1
TBP
SGOL1
ARL1
SLC12A3
PSAPL1
PMP22
CHN1
ENOPH1
EAPP
EXOSC8
ERO1B
PCAT1
CDC42P3
NIT1
MMP7
PDGFRL
GGH
SEMA3F
APMAP
LAMA3
MRPS35
MCTS1
SSR1
TUBGCP3
DLG3-AS1
PPP1R2
PRSS27
GCDH
NPM1
SYBU
ENPP2
CNGB1
ADSL
HES6
ASF1A
STYXL1
SIL1
HERPUD2
ANP32E
U2AF1L5
AMBP
ENTPD8
ARMC9
MTHFD2L
TVP23B
CRSP8P
RAD17
C5
OPTN
ZNF302
SDHC
VEPH1
PRPS1
ARHGEF12
TMEM86A
PPHLN1
LOC103191607
ENOSF1
DNAJA3
TRPA1
FTSJ1
LYN
PAK1IP1
CARD8
ACAT1
PPIAL4A
THYN1
TYMS
RNF8
TARP
RUNDC3A
APH1B
FABP6
GMFG
VWA2
SPATA6
NUDC
ALG1L
FAM234A
CREB3L2
FAM151B
TM4SF1
FANCC
LOC100131496
DNAJB6
CHST12
LOC101928254
FAM122C
C19orf57
MED20
ASTE1
SEC14L1
LINC01247
MOB1B
NEO1
TIMP1
ITGA7
C6orf201
ZZZ3
ZNF30
PPP2R5D
SNX4
ERI3-IT1
ZMAT2
PRKAR1A
PIGP
TNFRSF18
MTERF2
CLYBL
DOLPP1
CT45A5
ATP6AP2
HPSE
LL22NC03-63E9.3
PLAGL1
MYL12A
LOC101927759
B3GNT7
EXO1
MLLT4-AS1
TRIM7
SKP1P2
CD300LG
TMEM59
KATNBL1P6
C9orf72
TIMM23
SENP8
CRB1
ANTXR1
PDCL3
KITLG
ANKRD10
CDK7
CDKL3
SSR2
LOC100507053
AMY1A
LOC101928650
MYL12B
PKNOX1
MRPL16
UBB
PPP1R7
CRADD
CASP3
TOX3
CXCL1
CCDC25
ZC3H8
ZNF92
VIPAS39
RSRC1
DNAH7
SNX1
GCA
TIGAR
LEPR
SUN3
SNORA67
SPINT1
DES
MFSD6
LIME1
BCCIP
CENPU
PIR
ANP32B
VDAC3
POU3F2
GRM1
SEPT2
ST3GAL3
LINC01441
GYLTL1B
F2RL2
C5AR2
BTG3
KLHL8
NDFIP1
PQBP1
LINC01158
SUGT1
ATG3
SLMAP
RPS15AP10
NR2F1-AS1
ADCY3
STK32C
NUCB2
B4GALNT1
NIP7
GTPBP8
MIAT
NLRC4
FGL1
PARP2
CEP55
RPS6KB1
ZNF846
CCDC50
EIF2B1
ZNF346
PSMB2
SSRP1
CEMIP
YWHAE
FCGBP
NPY4R
FAM192A
RPN2
PDIA3P1
ANXA5
SLPI
PCYOX1L
MFSD2A
RHOBTB1
LOC101927580
GVQW2
OLFM2
COLEC10
KCNA3
SLC25A17
CLDN12
CDADC1
TMX1
ZNF789
MIR1244-2
KBTBD3
ZNF843
MRPL37
PSMD13
CLNS1A
ATP2C1
C16orf71
TCF7L2
NDUFS4
FNIP2
CDC42EP3
RASSF5
SLX1B
TNFRSF11A
OSR2
FGGY
EXOSC2
HCCS
CLDND1
CFAP43
CHMP2B
PGBD5
CD55
BREA2
CUL3
HAUS1
ABI1
CFAP126
NAA16
DSC1
DOK7
ATP6V1D
MPPED2
HMGB3P1
CEACAM8
PSMA1
TAGLN2
MID2
PMF1
SMURF2
SMAD4
GPATCH2
NTF4
MAPT
TNFSF10
LOC101928424
EFCAB11
DHRS7
GPN3
LINC01301
FKTN
GPSM3
GSTO1
CCDC94
MRPS23
DRC3
MICAL2
SDR16C5
WASL
VDAC2
MPDU1
ZDHHC23
SDF2
NUDT9
RPA2
ADAM12
RFESD
C5orf22
FXYD5
SEC22B
NAA20
EMBP1
LRRN4
RDH16
SLC35F5
FAM103A1
CPE
EXOSC1
ATAD3C
POFUT1
GPRIN1
DYM
TEX2
SLC1A2
SNX22
BMPR1B
DGCR9
C16orf70
LINC00102
CLTA
BAG2
KRR1
LMCD1
KCNMB2
CHD2
ETNK2
RNF146
FAHD2B
MBLAC1
SNRPC
STARD4-AS1
XRCC4
UNG
LOC653653
CRABP2
PSMA5
SCHLAP1
PHF6
RHOBTB3
EID1
KCNE4
LOC100144595
SAR1A
PAK2
KLC1
TXNL1
PPIL3
AGA
GLT8D2
CHPF2
TOM1
LOC100129148
ABCB5
CIDEB
RHOT1
R3HDM1
AAGAB
TPK1
GYG2
GORASP1
GOLT1B
SEPT11
BRMS1L
PAX6
ASB16
NUP37
ATP6V1C2
CAMK2D
SYS1-DBNDD2
PCAT7
MGC39584
CFAP52
E2F5
CDKN2B-AS1
LINC00649
LOC100289495
M6PR
RGS2
C15orf41
IL7R
RHOA
CAPG
TSPAN4
GDAP1
ACSM3
GPX8
PRR7-AS1
TIMMDC1
SMNDC1
FAF1
PCID2
TTC26
PXK
RBBP8
TAPBPL
CFAP20
FUCA2
DNAJB7
KRT83
SLC3A1
TPST1
SEPT10
OTUB1
PDLIM3
NFATC1
EMC7
KLHL23
SERPINI1
HLA-F
ZSCAN31
NDUFB5
SSB
LINC01291
EPB41L4A
MRPL32
DNASE2
DPY19L2P2
TCEAL1
LCTL
LOC100287846
TCEAL8
SLC30A5
TXNDC12
COLQ
CABYR
ANGPTL5
ITGB2-AS1
STOX1
FADS2
ORC5
CFL1P1
LOC401324
GRAMD3
ARL6IP5
PRTFDC1
SBDS
METTL6
GPALPP1
LACE1
PAPOLA
UPK1A-AS1
NDUFV1
COPZ2
IL23R
MDH1
PTTG1
RRP15
GTF2H2C_2
IDH1
OTX1
TTLL7
PRRG2
ERGIC2
SPPL2A
LRPAP1
LARP7
SLC44A1
ACADS
HDAC2
PAAF1
GLO1
NFU1
TMEM159
AIMP1
LOC101928280
MAPK1IP1L
USP15
PPP3CB
WBSCR22
FRMD3
MPP7
TFPI
NDUFAF4
BCDIN3D-AS1
NLGN3
GFM2
NR3C2
PPIA
DYRK4
SET
PNPLA8
PAQR6
MS4A7
GTF2H2
TMEM254
ALKBH6
PKD1L2
PIP4K2C
PPP2R3C
ZFP30
NUDT13
ZNF227
GPN1
PSMD11
TMEM213
SEC11A
MAPRE1
AGGF1
RALBP1
EOGT
PTPRA
ANXA3
SUPT3H
OSTC
USP46-AS1
MAP4K4
ZNF140
RORA-AS1
ADCK2
RABGEF1
SDHD
LBH
PIGL
PDE3B
YAE1D1
TMEM199
CD81
SDC2
ZCCHC9
GINM1
GRAPL
C9orf85
BTBD1
OSTF1
CTAGE4
AKR1C1
ZNHIT3
MIR31HG
TIPIN
ADK
MTX1
CCDC171
PDHX
LRRC59
CCDC136
LOC105369980
TMEM106B
LIPT1
TMEM87A
LOC284950
NUF2
SRP14-AS1
PCDH12
NMNAT3
LYPD6B
MRTO4
FAM106A
TPM3
CCDC152
CDH7
KIAA1614
AIG1
BZW2
PWAR5
IRGM
RAB10
TMEM109
KIF2A
MYH3
OXNAD1
PCDHB14
EXPH5
TMEM117
SUCLG1
MAGOHB
BCAR3
ARHGAP12
PRMT1
C2CD5
CHCHD3
TUBB4A
LYRM4-AS1
DNAJC12
GSK3B
SUSD1
NIT2
KLRC2
PRNP
SLC25A20
LOC100129935
LDAH
TMEM67
ATP1B3
BPHL
MYO3B
CPSF4
CBR4
GATM
FGF13
NEK1
SCAMP2
ULBP3
RUFY3
PXYLP1
BIN1
CCDC138
PIK3AP1
USP33
PIGN
LDHB
APLN
CD2AP
LOC101928177
CDC25B
SPRYD4
MARCH5
LOC401554
KLHDC4
GABPB1
VIMP
AUNIP
CLDN7
DCUN1D4
SNX2
GRIP1
KCNJ16
LOC100129138
SPDL1
PBK
PABPC1L
DERL2
THRB
BCAP29
LOC101929523
UBASH3B
PHKB
REEP4
HYLS1
APTR
NRP2
LPXN
VPS72
ZNF133
EMC2
TMEM97
NUDT12
BTBD9
ZEB2
ATP5SL
TNFSF14
IFI6
AK2
PPP1R32
MINPP1
RARRES3
NTHL1
PWP1
SH3KBP1
PPCS
GINS4
RAET1E
CDV3
PARPBP
WASIR2
GDPD1
MYO15B
HDAC9
ZNF391
MYBL1
MDH2
PNO1
OSBPL8
WWOX
LOC100129917
MESDC2
LRRFIP2
PSMG2
NBN
SP100
SUFU
HNF4A
RPP30
GTF2H2C
TCTN1
FAM69A
FH
CLIC1
FKBP9P1
SUPT7L
LOC105373383
TLR6
IDH3A
TTC32
GLTPD2
NSA2
TRA2A
OSGEP
PPA2
EMP1
INTS6L
GSTM3
POLR3G
C1D
RNASEH2A
ASB14
ARMC2
SUCO
NAPA
CDRT1
CEP70
TRIM37
CALD1
HSPBP1
SETDB2
DCK
PDIA4
IL9R
PIGC
ADNP-AS1
GLRX3
SCUBE3
COMMD2
SPDYE5
TTC9C
COQ6
DTWD1
ZNF32
POLR3F
TSPAN10
CEP83
ITGB3BP
ATP1B1
NSFL1C
B3GAT2
CCDC12
ECEL1
C20orf96
ATOH8
H2AFY
MNAT1
SPATA4
ITGB1BP1
MRPL30
FAM49B
NIPSNAP3B
MAX
MED31
FADS1
APOPT1
LINC01058
HAUS7
FBXL4
TNIK
WIPF1
EXOG
AIP
SEMA3G
FAIM
LACC1
OLR1
SLC52A2
TMEM116
MUC13
CLN5
YIPF1
TMBIM4
TRIM23
MXD1
CCDC91
ELF2
FAM219A
ARHGAP33
FHL2
GJB7
HSPA2
UBE2L3
ASB8
RUFY2
ZNF559
SLC18B1
FKBP5
RCHY1
GRIK2
KHDRBS3
RRAGB
DNAJC18
C6orf25
WDPCP
RNASEH2B
SYT13
IFT88
GPD1L
LOC100129534
PMM2
CCT6B
HSPA6
PTOV1
ZHX1-C8orf76
CAPRIN2
TIAL1
PLEKHB2
PIGF
MPZL2
TPI1
ARHGEF3
TMEM38B
UFD1L
NR2E3
LINC00884
CPT1B
ATP13A2
CDC45
CARF
IDH1-AS1
SPCS2
FRA10AC1
SNAP23
NRXN3
DCTN6
RAD51AP1
PTRH2
TCF7
CCNH
SDC1
MRPL50
LOC102723672
SENP6
STAC3
TMEM69
HSDL1
SLC38A10
FSD2
PTPN2
LOC105378683
CRTAM
SMIM10L2B
ARMC7
TYSND1
PTGR1
ACOT7
GALNT1
PRDM5
NAE1
PSMG1
RAB18
TBC1D7
SLC2A12
TIMP3
ECHDC1
FKBP14
PHF20L1
PIGT
GLCE
YAF2
ZNF821
SNX16
PARVA
DPY19L3
UMAD1
EPHA10
DPH5
SMOC1
MYH11
TSPEAR-AS1
COX18
LINC-PINT
LOC102724153
TM2D3
RASSF8
HACD2
ZCCHC4
COQ10B
SGK3
C22orf23
VPS25
KIAA0040
STARD5
PSMB6
TRDMT1
TMEM191B
LOC401320
VPS29
MS4A2
RARRES1
SCNN1D
SMTN
C10orf107
EIF2B4
GSTM1
LTV1
AARD
ECH1
DBF4
FAM110C
CCDC82
TFAM
STRBP
ATP6V1H
SLC10A7
CTNNAL1
ATP5F1
IL17D
APOL4
SLC9B1
DIMT1
ADRA1D
ARHGAP30
MMADHC
WBSCR16
CALM2
SNRNP48
PLA2R1
CALM1
EMC3
RDH13
SYF2
COPS5
PHOSPHO2
ACOX3
LOC101928580
RALA
MBNL3
ZNF254
CYBA
TCEANC
RABL3
ACADM
PSMC2
GKAP1
TRAPPC6A
ESD
OR1F1
MRPL3
LOC441455
GULP1
LOC728024
SUGCT
PPP2CA
TNFRSF10C
HMBOX1
WDR20
ERAL1
GPSM1
NUSAP1
ADAM9
VAMP7
BNIP1
MRPL39
CMBL
KDELC2
ETV2
ELOVL5
DNAJC21
TMEM143
HAT1
LOC100996437
MINA
NEK2
HSD17B13
FANCB
MIPOL1
MEIS1-AS3
ABHD13
LOC101929694
ZWINT
SIMC1
VSIG1
EP400NL
RBM3
WDR77
ZFAT-AS1
RMDN3
MTHFSD
MLXIPL
CCNDBP1
FADS3
NDRG3
LOC102725254
RBM45
CNTF
HNRNPLL
BFAR
PRSS36
NEDD1
MFSD14A
C8orf76
SKP2
TMEM30A
HNRNPA2B1
LINC01226
INMT
CIAPIN1
TBCE
TXNL4B
PPT1
SPCS3
CHRDL2
HPN
DNAJA1
BTN2A2
RPS27A
VPS37A
SEC23B
RNFT2
RNF170
CD47
OXCT2P1
MRPL49
ACER3
RSPRY1
ACTL8
LOC101928371
ZCWPW2
MRPL47
NUDT21
MOSPD2
PAK6
SFN
TMBIM6
IGF2BP2
[truncated: 2,210 more rows]

## Sheet: Table S4
Group name	Total	Elements
lgG	111	sp|Q16881|TRXR1_HUMAN
		sp|P84085|ARF5_HUMAN
		sp|Q16531|DDB1_HUMAN
		sp|Q08378|GOGA3_HUMAN
		sp|Q7Z4S6|KI21A_HUMAN
		sp|P51114|FXR1_HUMAN
		sp|O43660|PLRG1_HUMAN
		sp|P01009|A1AT_HUMAN
		sp|Q14956|GPNMB_HUMAN
		sp|O95810|CAVN2_HUMAN
		sp|Q13617|CUL2_HUMAN
		sp|P17174|AATC_HUMAN
		sp|Q9NQ29|LUC7L_HUMAN
		sp|P23246|SFPQ_HUMAN
		sp|O15020|SPTN2_HUMAN
		sp|Q8TBC3|SHKB1_HUMAN
		sp|P35637|FUS_HUMAN
		sp|O95831|AIFM1_HUMAN
		sp|P19367|HXK1_HUMAN
		sp|Q4G0P3|HYDIN_HUMAN
		sp|P68871|HBB_HUMAN
		sp|Q9UG63|ABCF2_HUMAN
		sp|P80723|BASP1_HUMAN
		sp|P20930|FILA_HUMAN
		sp|O95754|SEM4F_HUMAN
		sp|Q969G5|CAVN3_HUMAN
		sp|P54136|SYRC_HUMAN
		sp|Q12797|ASPH_HUMAN
		sp|P19012|K1C15_HUMAN
		sp|P0DOX8|IGL1_HUMAN
		sp|P28074|PSB5_HUMAN
		sp|Q7KZF4|SND1_HUMAN
		sp|Q8NE71|ABCF1_HUMAN
		sp|O43852|CALU_HUMAN
		sp|Q07666|KHDR1_HUMAN
		sp|P42357|HUTH_HUMAN
		sp|P18206|VINC_HUMAN
		sp|P82279|CRUM1_HUMAN
		sp|P16520|GBB3_HUMAN
		sp|Q9UKK3|PARP4_HUMAN
		sp|Q9H9B4|SFXN1_HUMAN
		sp|Q9Y5E6|PCDB3_HUMAN
		sp|Q92522|H1X_HUMAN
		sp|P34896|GLYC_HUMAN
		sp|P11413|G6PD_HUMAN
		sp|P02538|K2C6A_HUMAN
		sp|Q16658|FSCN1_HUMAN
		sp|Q16576|RBBP7_HUMAN
		sp|Q13867|BLMH_HUMAN
		sp|P13667|PDIA4_HUMAN
		sp|Q9Y224|RTRAF_HUMAN
		sp|O95948|ONEC2_HUMAN
		sp|P0DN76|U2AF5_HUMAN
		sp|Q13151|ROA0_HUMAN
		sp|Q7Z417|NUFP2_HUMAN
		sp|Q9BQG0|MBB1A_HUMAN
		sp|Q96M86|DNHD1_HUMAN
		sp|P18850|ATF6A_HUMAN
		sp|P31025|LCN1_HUMAN
		sp|P49590|SYHM_HUMAN
		sp|Q96DA0|ZG16B_HUMAN
		sp|P24539|AT5F1_HUMAN
		sp|O94919|ENDD1_HUMAN
		sp|Q99459|CDC5L_HUMAN
		sp|O43790|KRT86_HUMAN
		sp|Q01518|CAP1_HUMAN
		sp|P09651|ROA1_HUMAN
		sp|P12814|ACTN1_HUMAN
		sp|Q13510|ASAH1_HUMAN
		sp|P27816|MAP4_HUMAN
		sp|O00231|PSD11_HUMAN
		sp|P01624|KV315_HUMAN
		sp|Q5TCQ9|MAGI3_HUMAN
		sp|P29966|MARCS_HUMAN
		sp|Q9NSB2|KRT84_HUMAN
		sp|P11234|RALB_HUMAN
		sp|P28331|NDUS1_HUMAN
		sp|O60884|DNJA2_HUMAN
		sp|P62820|RAB1A_HUMAN
		sp|P55209|NP1L1_HUMAN
		sp|P68363|TBA1B_HUMAN
		sp|Q04837|SSBP_HUMAN
		sp|Q86UE4|LYRIC_HUMAN
		sp|O14979|HNRDL_HUMAN
		sp|A0A0C4DH34|HV428_HUMAN
		sp|P83111|LACTB_HUMAN
		sp|Q92688|AN32B_HUMAN
		sp|P12004|PCNA_HUMAN
		sp|Q9Y597|KCTD3_HUMAN
		sp|O75366|AVIL_HUMAN
		sp|Q9Y315|DEOC_HUMAN
		sp|O00560|SDCB1_HUMAN
		sp|P62861|RS30_HUMAN
		sp|P56537|IF6_HUMAN
		sp|O75629|CREG1_HUMAN
		sp|Q86YP4|P66A_HUMAN
		sp|Q07021|C1QBP_HUMAN
		sp|P16989|YBOX3_HUMAN
		sp|Q5H9R7|PP6R3_HUMAN
		sp|Q8NG31|KNL1_HUMAN
		sp|O60701|UGDH_HUMAN
		sp|P51116|FXR2_HUMAN
		sp|Q99456|K1C12_HUMAN
		sp|P11177|ODPB_HUMAN
		sp|P35606|COPB2_HUMAN
		sp|P46776|RL27A_HUMAN
		sp|O94925|GLSK_HUMAN
		sp|Q15427|SF3B4_HUMAN
		sp|P37837|TALDO_HUMAN
		sp|O75223|GGCT_HUMAN
		sp|Q68DL7|CR063_HUMAN
anti-METTL3	218	sp|P27482|CALL3_HUMAN
		sp|O43837|IDH3B_HUMAN
		sp|Q9ULC5|ACSL5_HUMAN
		sp|P13646|K1C13_HUMAN
		sp|Q9BRL6|SRSF8_HUMAN
		sp|P61006|RAB8A_HUMAN
		sp|P04181|OAT_HUMAN
		sp|O96008|TOM40_HUMAN
		sp|P23368|MAOM_HUMAN
		sp|P02042|HBD_HUMAN
		sp|O14880|MGST3_HUMAN
		sp|Q8WUM4|PDC6I_HUMAN
		sp|Q15393|SF3B3_HUMAN
		sp|Q8IVT2|MISP_HUMAN
		sp|P60228|EIF3E_HUMAN
		sp|Q99729|ROAA_HUMAN
		sp|Q16555|DPYL2_HUMAN
		sp|P02748|CO9_HUMAN
		sp|Q02817|MUC2_HUMAN
		sp|Q86SQ0|PHLB2_HUMAN
		sp|P53621|COPA_HUMAN
		sp|P53985|MOT1_HUMAN
		sp|P11233|RALA_HUMAN
		sp|Q9Y4K1|CRBG1_HUMAN
		sp|Q14574|DSC3_HUMAN
		sp|Q8NC51|PAIRB_HUMAN
		sp|Q5T9A4|ATD3B_HUMAN
		sp|Q15005|SPCS2_HUMAN
		sp|Q9P2J5|SYLC_HUMAN
		sp|P47755|CAZA2_HUMAN
		sp|P00387|NB5R3_HUMAN
		sp|Q9HCE5|MET14_HUMAN
		sp|P40123|CAP2_HUMAN
		sp|O95994|AGR2_HUMAN
		sp|P08697|A2AP_HUMAN
		sp|P84243|H33_HUMAN
		sp|P53007|TXTP_HUMAN
		sp|Q13347|EIF3I_HUMAN
		sp|Q9NPQ8|RIC8A_HUMAN
		sp|O76094|SRP72_HUMAN
		sp|Q13155|AIMP2_HUMAN
		sp|P48594|SPB4_HUMAN
		sp|P18031|PTN1_HUMAN
		sp|Q15293|RCN1_HUMAN
		sp|Q969W8|ZN566_HUMAN
		sp|P27695|APEX1_HUMAN
		sp|Q9NRY4|RHG35_HUMAN
		sp|P07305|H10_HUMAN
		sp|Q5T4S7|UBR4_HUMAN
		sp|O14974|MYPT1_HUMAN
		sp|P02679|FIBG_HUMAN
		sp|P27708|PYR1_HUMAN
		sp|P12259|FA5_HUMAN
		sp|P02751|FINC_HUMAN
		sp|Q96S97|MYADM_HUMAN
		sp|Q562R1|ACTBL_HUMAN
		sp|P29692|EF1D_HUMAN
		sp|P25205|MCM3_HUMAN
		sp|P60866|RS20_HUMAN
		sp|Q9Y2T3|GUAD_HUMAN
		sp|P35900|K1C20_HUMAN
		sp|P55786|PSA_HUMAN
		sp|O95563|MPC2_HUMAN
		sp|Q12774|ARHG5_HUMAN
		sp|P12277|KCRB_HUMAN
		sp|Q14651|PLSI_HUMAN
		sp|P02647|APOA1_HUMAN
		sp|P00480|OTC_HUMAN
		sp|P0CG04|IGLC1_HUMAN
		sp|P19835|CEL_HUMAN
		sp|Q9NZ01|TECR_HUMAN
		sp|O95674|CDS2_HUMAN
		sp|P00403|COX2_HUMAN
		sp|Q15042|RB3GP_HUMAN
		sp|Q16181|SEPT7_HUMAN
		sp|Q9UJZ1|STML2_HUMAN
		sp|P78385|KRT83_HUMAN
		sp|P31948|STIP1_HUMAN
		sp|P22352|GPX3_HUMAN
		sp|Q3B8N2|LEG9B_HUMAN
		sp|Q9UBX3|DIC_HUMAN
		sp|P11310|ACADM_HUMAN
		sp|Q9H0U4|RAB1B_HUMAN
		sp|P28070|PSB4_HUMAN
		sp|Q9UM54|MYO6_HUMAN
		sp|P62891|RL39_HUMAN
		sp|Q32P51|RA1L2_HUMAN
		sp|O75390|CISY_HUMAN
		sp|Q92542|NICA_HUMAN
		sp|Q7Z406|MYH14_HUMAN
		sp|O00515|LAD1_HUMAN
		sp|P0DOX6|IGM_HUMAN
		sp|P08758|ANXA5_HUMAN
		sp|Q04917|1433F_HUMAN
		sp|Q16643|DREB_HUMAN
		sp|O15144|ARPC2_HUMAN
		sp|P08574|CY1_HUMAN
		sp|Q86U44|MTA70_HUMAN
		sp|P43250|GRK6_HUMAN
		sp|P47874|OMP_HUMAN
		sp|Q9NYL9|TMOD3_HUMAN
		sp|P82930|RT34_HUMAN
		sp|P11279|LAMP1_HUMAN
		sp|P55060|XPO2_HUMAN
		sp|Q86TG7|PEG10_HUMAN
		sp|P01266|THYG_HUMAN
		sp|Q06787|FMR1_HUMAN
		sp|O00148|DX39A_HUMAN
		sp|P24821|TENA_HUMAN
		sp|Q494V2|CP100_HUMAN
		sp|P47989|XDH_HUMAN
		sp|P35326|SPR2A_HUMAN
		sp|Q9BY89|K1671_HUMAN
		sp|P42704|LPPRC_HUMAN
		sp|Q8WWI1|LMO7_HUMAN
		sp|Q9BXR5|TLR10_HUMAN
		sp|P02675|FIBB_HUMAN
		sp|Q96BD5|PF21A_HUMAN
		sp|Q15392|DHC24_HUMAN
		sp|P48047|ATPO_HUMAN
		sp|P17980|PRS6A_HUMAN
		sp|P12273|PIP_HUMAN
		sp|P49755|TMEDA_HUMAN
		sp|Q01650|LAT1_HUMAN
		sp|Q8NGG7|OR8A1_HUMAN
		sp|Q15363|TMED2_HUMAN
		sp|Q6P2Q9|PRP8_HUMAN
		sp|P08134|RHOC_HUMAN
		sp|Q92499|DDX1_HUMAN
		sp|Q8TAV4|STML3_HUMAN
		sp|Q8NGA6|O10H5_HUMAN
		sp|O43776|SYNC_HUMAN
		sp|P50990|TCPQ_HUMAN
		sp|P06241|FYN_HUMAN
		sp|O43772|MCAT_HUMAN
		sp|Q13501|SQSTM_HUMAN
		sp|Q9BVV6|TALD3_HUMAN
		sp|O14949|QCR8_HUMAN
		sp|P49368|TCPG_HUMAN
		sp|Q5HYN5|CT451_HUMAN
		sp|P78527|PRKDC_HUMAN
		sp|P02671|FIBA_HUMAN
		sp|P17987|TCPA_HUMAN
		sp|Q9UDY2|ZO2_HUMAN
		sp|P30044|PRDX5_HUMAN
		sp|Q9NRW1|RAB6B_HUMAN
		sp|Q8NF37|PCAT1_HUMAN
		sp|P25398|RS12_HUMAN
		sp|O75489|NDUS3_HUMAN
		sp|Q9H1E1|RNAS7_HUMAN
		sp|O14521|DHSD_HUMAN
		sp|Q96HS1|PGAM5_HUMAN
		sp|O60762|DPM1_HUMAN
		sp|P01911|DRB_HUMAN
		sp|Q9HCY8|S10AE_HUMAN
		sp|Q15382|RHEB_HUMAN
		sp|P19013|K2C4_HUMAN
		sp|O75369|FLNB_HUMAN
		sp|Q14145|KEAP1_HUMAN
		sp|P09327|VILI_HUMAN
		sp|P06730|IF4E_HUMAN
		sp|P09525|ANXA4_HUMAN
		sp|Q8NE86|MCU_HUMAN
		sp|P42765|THIM_HUMAN
		sp|Q9NRH3|TBG2_HUMAN
		sp|P50991|TCPD_HUMAN
		sp|P00167|CYB5_HUMAN
		sp|P05164|PERM_HUMAN
		sp|P40937|RFC5_HUMAN
		sp|P15170|ERF3A_HUMAN
		sp|Q15019|SEPT2_HUMAN
		sp|P23528|COF1_HUMAN
		sp|Q9UNL2|SSRG_HUMAN
		sp|O14980|XPO1_HUMAN
		sp|Q92616|GCN1_HUMAN
		sp|Q07157|ZO1_HUMAN
		sp|A6NHL2|TBAL3_HUMAN
		sp|Q71U36|TBA1A_HUMAN
		sp|Q15654|TRIP6_HUMAN
		sp|P51991|ROA3_HUMAN
		sp|P49207|RL34_HUMAN
		sp|P61019|RAB2A_HUMAN
		sp|P61158|ARP3_HUMAN
		sp|Q2TB90|HKDC1_HUMAN
		sp|P33947|ERD22_HUMAN
		sp|Q9BTV4|TMM43_HUMAN
		sp|P17900|SAP3_HUMAN
		sp|O75448|MED24_HUMAN
		sp|P09923|PPBI_HUMAN
		sp|Q9H765|ASB8_HUMAN
		sp|P09972|ALDOC_HUMAN
		sp|P31946|1433B_HUMAN
		sp|P38606|VATA_HUMAN
		sp|P35221|CTNA1_HUMAN
		sp|P09104|ENOG_HUMAN
		sp|Q53GQ0|DHB12_HUMAN
		sp|O15143|ARC1B_HUMAN
		sp|P29992|GNA11_HUMAN
		sp|P50120|RET2_HUMAN
		sp|Q14624|ITIH4_HUMAN
		sp|Q05932|FOLC_HUMAN
		sp|P62318|SMD3_HUMAN
		sp|Q6A162|K1C40_HUMAN
		sp|O43242|PSMD3_HUMAN
		sp|O00268|TAF4_HUMAN
		sp|Q15582|BGH3_HUMAN
		sp|Q06210|GFPT1_HUMAN
		sp|Q9NVJ2|ARL8B_HUMAN
		sp|Q9NSB4|KRT82_HUMAN
		sp|Q9HD45|TM9S3_HUMAN
		sp|P06753|TPM3_HUMAN
		sp|P62873|GBB1_HUMAN
		sp|Q86XK2|FBX11_HUMAN
		sp|P27487|DPP4_HUMAN
		sp|P62263|RS14_HUMAN
		sp|Q99714|HCD2_HUMAN
		sp|Q9NY91|SC5A4_HUMAN
		sp|O95573|ACSL3_HUMAN
anti-METTL3+lgG	444	sp|P15144|AMPN_HUMAN
		sp|P00966|ASSY_HUMAN
		sp|P35908|K22E_HUMAN
		sp|Q5M775|CYTSB_HUMAN
		sp|P31930|QCR1_HUMAN
		sp|Q9Y6N5|SQOR_HUMAN
		sp|Q9P0K7|RAI14_HUMAN
		sp|P62906|RL10A_HUMAN
		sp|Q12931|TRAP1_HUMAN
		sp|P30837|AL1B1_HUMAN
		sp|Q9BUF5|TBB6_HUMAN
		sp|P00367|DHE3_HUMAN
		sp|P07339|CATD_HUMAN
		sp|P07814|SYEP_HUMAN
		sp|P62805|H4_HUMAN
		sp|P41252|SYIC_HUMAN
		sp|P46940|IQGA1_HUMAN
		sp|P15121|ALDR_HUMAN
		sp|P62280|RS11_HUMAN
		sp|P62847|RS24_HUMAN
		sp|Q99536|VAT1_HUMAN
		sp|P62750|RL23A_HUMAN
		sp|P63173|RL38_HUMAN
		sp|P00505|AATM_HUMAN
		sp|P62491|RB11A_HUMAN
		sp|O14556|G3PT_HUMAN
		sp|Q9UBM7|DHCR7_HUMAN
		sp|Q00839|HNRPU_HUMAN
		sp|P31151|S10A7_HUMAN
		sp|P05386|RLA1_HUMAN
		sp|P09669|COX6C_HUMAN
		sp|P01876|IGHA1_HUMAN
		sp|P35579|MYH9_HUMAN
		sp|Q07955|SRSF1_HUMAN
		sp|P61353|RL27_HUMAN
		sp|P99999|CYC_HUMAN
		sp|P68371|TBB4B_HUMAN
		sp|P13804|ETFA_HUMAN
		sp|P62701|RS4X_HUMAN
		sp|P00338|LDHA_HUMAN
		sp|P02768|ALBU_HUMAN
		sp|P42766|RL35_HUMAN
		sp|P19338|NUCL_HUMAN
		sp|O95425|SVIL_HUMAN
		sp|Q06830|PRDX1_HUMAN
		sp|P28330|ACADL_HUMAN
		sp|P07900|HS90A_HUMAN
		sp|Q9H853|TBA4B_HUMAN
		sp|Q13283|G3BP1_HUMAN
		sp|P10599|THIO_HUMAN
		sp|P17096|HMGA1_HUMAN
		sp|P26599|PTBP1_HUMAN
		sp|P05556|ITB1_HUMAN
		sp|P47914|RL29_HUMAN
		sp|P40925|MDHC_HUMAN
		sp|P06744|G6PI_HUMAN
		sp|P46977|STT3A_HUMAN
		sp|Q6NZI2|CAVN1_HUMAN
		sp|Q14CN4|K2C72_HUMAN
		sp|P07910|HNRPC_HUMAN
		sp|P62854|RS26_HUMAN
		sp|P62244|RS15A_HUMAN
		sp|P07237|PDIA1_HUMAN
		sp|P15311|EZRI_HUMAN
		sp|P19474|RO52_HUMAN
		sp|A0A075B6P5|KV228_HUMAN
		sp|P45880|VDAC2_HUMAN
		sp|P04843|RPN1_HUMAN
		sp|P27105|STOM_HUMAN
		sp|P61204|ARF3_HUMAN
		sp|P23378|GCSP_HUMAN
		sp|O43143|DHX15_HUMAN
		sp|P23284|PPIB_HUMAN
		sp|P0DMV8|HS71A_HUMAN
		sp|P62273|RS29_HUMAN
		sp|P21796|VDAC1_HUMAN
		sp|P02788|TRFL_HUMAN
		sp|P62913|RL11_HUMAN
		sp|P62424|RL7A_HUMAN
		sp|P46782|RS5_HUMAN
		sp|P16402|H13_HUMAN
		sp|O76011|KRT34_HUMAN
		sp|O76013|KRT36_HUMAN
		sp|P31944|CASPE_HUMAN
		sp|P07195|LDHB_HUMAN
		sp|P61247|RS3A_HUMAN
		sp|Q15046|SYK_HUMAN
		sp|P05388|RLA0_HUMAN
		sp|P02786|TFR1_HUMAN
		sp|P42677|RS27_HUMAN
		sp|P52907|CAZA1_HUMAN
		sp|O94905|ERLN2_HUMAN
		sp|Q02543|RL18A_HUMAN
		sp|Q05639|EF1A2_HUMAN
		sp|P04259|K2C6B_HUMAN
		sp|Q9P2M7|CING_HUMAN
		sp|P05091|ALDH2_HUMAN
		sp|Q96AG4|LRC59_HUMAN
		sp|P01861|IGHG4_HUMAN
		sp|P07996|TSP1_HUMAN
		sp|P36957|ODO2_HUMAN
		sp|P31689|DNJA1_HUMAN
		sp|P30101|PDIA3_HUMAN
		sp|P46783|RS10_HUMAN
		sp|A8K7I4|CLCA1_HUMAN
		sp|Q14525|KT33B_HUMAN
		sp|Q14204|DYHC1_HUMAN
		sp|Q9UN86|G3BP2_HUMAN
		sp|P35749|MYH11_HUMAN
		sp|P01024|CO3_HUMAN
		sp|P30153|2AAA_HUMAN
		sp|Q2VIR3|IF2GL_HUMAN
		sp|Q02413|DSG1_HUMAN
		sp|O43795|MYO1B_HUMAN
		sp|P12956|XRCC6_HUMAN
		sp|P05109|S10A8_HUMAN
		sp|P49327|FAS_HUMAN
		sp|Q14974|IMB1_HUMAN
		sp|Q03135|CAV1_HUMAN
		sp|P60660|MYL6_HUMAN
		sp|P06493|CDK1_HUMAN
		sp|P63104|1433Z_HUMAN
		sp|P35232|PHB_HUMAN
		sp|Q00059|TFAM_HUMAN
		sp|Q6ZVX7|FBX50_HUMAN
		sp|P02545|LMNA_HUMAN
		sp|Q15233|NONO_HUMAN
		sp|Q14764|MVP_HUMAN
		sp|P53999|TCP4_HUMAN
		sp|P04792|HSPB1_HUMAN
		sp|Q01813|PFKAP_HUMAN
		sp|P00558|PGK1_HUMAN
		sp|P04040|CATA_HUMAN
		sp|P53597|SUCA_HUMAN
		sp|P13929|ENOB_HUMAN
		sp|P05141|ADT2_HUMAN
		sp|P60842|IF4A1_HUMAN
		sp|P61978|HNRPK_HUMAN
		sp|P15880|RS2_HUMAN
		sp|P50395|GDIB_HUMAN
		sp|O60506|HNRPQ_HUMAN
		sp|P08865|RSSA_HUMAN
		sp|P48735|IDHP_HUMAN
		sp|P43353|AL3B1_HUMAN
		sp|Q15365|PCBP1_HUMAN
		sp|Q5T749|KPRP_HUMAN
		sp|P35527|K1C9_HUMAN
		sp|P23526|SAHH_HUMAN
		sp|P08962|CD63_HUMAN
		sp|P16401|H15_HUMAN
		sp|P14923|PLAK_HUMAN
		sp|P62277|RS13_HUMAN
		sp|Q86YZ3|HORN_HUMAN
		sp|P18077|RL35A_HUMAN
		sp|O15294|OGT1_HUMAN
		sp|P13645|K1C10_HUMAN
		sp|P07355|ANXA2_HUMAN
		sp|Q6KB66|K2C80_HUMAN
		sp|P17931|LEG3_HUMAN
		sp|P07477|TRY1_HUMAN
		sp|Q14697|GANAB_HUMAN
		sp|A8K2U0|A2ML1_HUMAN
		sp|Q86V81|THOC4_HUMAN
		sp|P28799|GRN_HUMAN
		sp|P12532|KCRU_HUMAN
		sp|P47756|CAPZB_HUMAN
		sp|P69905|HBA_HUMAN
		sp|Q02218|ODO1_HUMAN
		sp|P15924|DESP_HUMAN
		sp|O75306|NDUS2_HUMAN
		sp|P35268|RL22_HUMAN
		sp|Q0ZGT2|NEXN_HUMAN
		sp|O00159|MYO1C_HUMAN
		sp|Q08211|DHX9_HUMAN
		sp|P26038|MOES_HUMAN
		sp|P01023|A2MG_HUMAN
		sp|Q08188|TGM3_HUMAN
		sp|P49189|AL9A1_HUMAN
		sp|Q01082|SPTB2_HUMAN
		sp|P20042|IF2B_HUMAN
		sp|P32969|RL9_HUMAN
		sp|P25705|ATPA_HUMAN
		sp|Q9UBS4|DJB11_HUMAN
		sp|P24390|ERD21_HUMAN
		sp|P01040|CYTA_HUMAN
		sp|P0CG48|UBC_HUMAN
		sp|P20742|PZP_HUMAN
		sp|Q53H12|AGK_HUMAN
		sp|Q5D862|FILA2_HUMAN
		sp|P39656|OST48_HUMAN
		sp|Q8TCT9|HM13_HUMAN
		sp|P13647|K2C5_HUMAN
		sp|P49411|EFTU_HUMAN
		sp|O15427|MOT4_HUMAN
		sp|P10809|CH60_HUMAN
		sp|P16233|LIPP_HUMAN
		sp|P14625|ENPL_HUMAN
		sp|P18621|RL17_HUMAN
		sp|P11940|PABP1_HUMAN
		sp|P35503|UD13_HUMAN
		sp|Q8IZ83|A16A1_HUMAN
		sp|Q13509|TBB3_HUMAN
		sp|P61254|RL26_HUMAN
		sp|Q16698|DECR_HUMAN
		sp|P24752|THIL_HUMAN
		sp|P08670|VIME_HUMAN
		sp|Q92841|DDX17_HUMAN
		sp|P63244|RACK1_HUMAN
		sp|Q00325|MPCP_HUMAN
		sp|P63000|RAC1_HUMAN
		sp|P08779|K1C16_HUMAN
		sp|P61313|RL15_HUMAN
		sp|P62888|RL30_HUMAN
		sp|P40926|MDHM_HUMAN
		sp|P35580|MYH10_HUMAN
		sp|E9PAV3|NACAM_HUMAN
		sp|P21333|FLNA_HUMAN
		sp|P60709|ACTB_HUMAN
		sp|P26006|ITA3_HUMAN
		sp|O43175|SERA_HUMAN
		sp|P26641|EF1G_HUMAN
		sp|P02765|FETUA_HUMAN
		sp|Q02978|M2OM_HUMAN
		sp|P83731|RL24_HUMAN
		sp|Q9P2E9|RRBP1_HUMAN
		sp|P08729|K2C7_HUMAN
		sp|O95373|IPO7_HUMAN
		sp|P46779|RL28_HUMAN
		sp|P31947|1433S_HUMAN
		sp|B2RPK0|HGB1A_HUMAN
		sp|P62136|PP1A_HUMAN
		sp|Q6WCQ1|MPRIP_HUMAN
		sp|P08727|K1C19_HUMAN
		sp|Q13813|SPTN1_HUMAN
		sp|O43707|ACTN4_HUMAN
		sp|P06748|NPM_HUMAN
		sp|Q8WVV4|POF1B_HUMAN
		sp|P13639|EF2_HUMAN
		sp|P21912|SDHB_HUMAN
		sp|P49821|NDUV1_HUMAN
		sp|P84098|RL19_HUMAN
		sp|P47929|LEG7_HUMAN
		sp|Q15084|PDIA6_HUMAN
		sp|Q9Y3U8|RL36_HUMAN
		sp|O60814|H2B1K_HUMAN
		sp|Q969P6|TOP1M_HUMAN
		sp|P00450|CERU_HUMAN
		sp|P62736|ACTA_HUMAN
		sp|O00571|DDX3X_HUMAN
		sp|P31040|SDHA_HUMAN
		sp|P39019|RS19_HUMAN
		sp|P04844|RPN2_HUMAN
		sp|Q07020|RL18_HUMAN
		sp|Q9Y6E2|BZW2_HUMAN
		sp|Q12906|ILF3_HUMAN
		sp|P06576|ATPB_HUMAN
		sp|P0DOX7|IGK_HUMAN
		sp|P09622|DLDH_HUMAN
		sp|P27348|1433T_HUMAN
		sp|P62258|1433E_HUMAN
		sp|P60174|TPIS_HUMAN
		sp|Q99623|PHB2_HUMAN
		sp|P11021|BIP_HUMAN
		sp|P02533|K1C14_HUMAN
		sp|Q7Z3Y8|K1C27_HUMAN
		sp|P04264|K2C1_HUMAN
		sp|P50402|EMD_HUMAN
		sp|P53396|ACLY_HUMAN
		sp|P47897|SYQ_HUMAN
		sp|P08195|4F2_HUMAN
		sp|P40939|ECHA_HUMAN
		sp|Q969Q0|RL36L_HUMAN
		sp|P13010|XRCC5_HUMAN
		sp|P22626|ROA2_HUMAN
		sp|Q8NCA5|FA98A_HUMAN
		sp|P55072|TERA_HUMAN
		sp|Q9UJS0|CMC2_HUMAN
		sp|P62753|RS6_HUMAN
		sp|Q8WXE9|STON2_HUMAN
		sp|P06396|GELS_HUMAN
		sp|P62910|RL32_HUMAN
		sp|P14868|SYDC_HUMAN
		sp|P62917|RL8_HUMAN
		sp|P14618|KPYM_HUMAN
		sp|O00299|CLIC1_HUMAN
		sp|Q9BRJ6|CG050_HUMAN
		sp|P11166|GTR1_HUMAN
		sp|P63241|IF5A1_HUMAN
		sp|O75874|IDHC_HUMAN
		sp|P55084|ECHB_HUMAN
		sp|Q9UMS4|PRP19_HUMAN
		sp|O95793|STAU1_HUMAN
		sp|P29508|SPB3_HUMAN
		sp|Q9BYZ2|LDH6B_HUMAN
		sp|Q9NUQ6|SPS2L_HUMAN
		sp|P27824|CALX_HUMAN
		sp|P68104|EF1A1_HUMAN
		sp|O60844|ZG16_HUMAN
		sp|P84103|SRSF3_HUMAN
		sp|P04406|G3P_HUMAN
		sp|P39023|RL3_HUMAN
		sp|Q16610|ECM1_HUMAN
		sp|Q12905|ILF2_HUMAN
		sp|P52597|HNRPF_HUMAN
		sp|Q8WWA0|ITLN1_HUMAN
		sp|P07737|PROF1_HUMAN
		sp|P18124|RL7_HUMAN
		sp|P62937|PPIA_HUMAN
		sp|P27797|CALR_HUMAN
		sp|P46778|RL21_HUMAN
		sp|P55157|MTP_HUMAN
		sp|O14950|ML12B_HUMAN
		sp|P32119|PRDX2_HUMAN
		sp|P11586|C1TC_HUMAN
		sp|Q15149|PLEC_HUMAN
		sp|P05783|K1C18_HUMAN
		sp|P50995|ANX11_HUMAN
		sp|Q9P035|HACD3_HUMAN
		sp|P25311|ZA2G_HUMAN
		sp|Q69YQ0|CYTSA_HUMAN
		sp|P62269|RS18_HUMAN
		sp|Q9Y265|RUVB1_HUMAN
		sp|P36542|ATPG_HUMAN
		sp|P00734|THRB_HUMAN
		sp|P62249|RS16_HUMAN
		sp|P07951|TPM2_HUMAN
		sp|P62899|RL31_HUMAN
		sp|P09211|GSTP1_HUMAN
		sp|Q15323|K1H1_HUMAN
		sp|P06756|ITAV_HUMAN
		sp|P22695|QCR2_HUMAN
		sp|P31327|CPSM_HUMAN
		sp|Q9Y3I0|RTCB_HUMAN
		sp|O94832|MYO1D_HUMAN
		sp|P16615|AT2A2_HUMAN
		sp|P22392|NDKB_HUMAN
		sp|P01857|IGHG1_HUMAN
		sp|P62841|RS15_HUMAN
		sp|P33121|ACSL1_HUMAN
		sp|Q9Y277|VDAC3_HUMAN
		sp|P26373|RL13_HUMAN
		sp|P29401|TKT_HUMAN
		sp|P61619|S61A1_HUMAN
		sp|P63162|RSMN_HUMAN
		sp|P18085|ARF4_HUMAN
		sp|Q08380|LG3BP_HUMAN
		sp|P62834|RAP1A_HUMAN
		sp|P11142|HSP7C_HUMAN
		sp|P50914|RL14_HUMAN
		sp|P43490|NAMPT_HUMAN
		sp|P36578|RL4_HUMAN
		sp|Q9UHB6|LIMA1_HUMAN
		sp|O75131|CPNE3_HUMAN
		sp|P27635|RL10_HUMAN
		sp|Q13835|PKP1_HUMAN
		sp|P62081|RS7_HUMAN
		sp|P22303|ACES_HUMAN
		sp|Q08554|DSC1_HUMAN
		sp|P61160|ARP2_HUMAN
		sp|P07437|TBB5_HUMAN
		sp|Q99798|ACON_HUMAN
		sp|P01008|ANT3_HUMAN
		sp|P09874|PARP1_HUMAN
		sp|P22735|TGM1_HUMAN
		sp|P23396|RS3_HUMAN
		sp|Q04695|K1C17_HUMAN
		sp|P06733|ENOA_HUMAN
		sp|Q7Z794|K2C1B_HUMAN
		sp|Q6UWP8|SBSN_HUMAN
		sp|Q9Y6C9|MTCH2_HUMAN
		sp|P0C0L4|CO4A_HUMAN
		sp|P40227|TCPZ_HUMAN
		sp|P12268|IMDH2_HUMAN
		sp|Q8WXX5|DNJC9_HUMAN
		sp|P06702|S10A9_HUMAN
		sp|Q14498|RBM39_HUMAN
		sp|P31943|HNRH1_HUMAN
		sp|P30050|RL12_HUMAN
		sp|Q8N1N4|K2C78_HUMAN
		sp|P02794|FRIH_HUMAN
		sp|P08579|RU2B_HUMAN
		sp|P62829|RL23_HUMAN
		sp|Q09666|AHNK_HUMAN
		sp|P46777|RL5_HUMAN
		sp|P30041|PRDX6_HUMAN
		sp|P18887|XRCC1_HUMAN
		sp|P62826|RAN_HUMAN
		sp|P05089|ARGI1_HUMAN
		sp|Q9P2B2|FPRP_HUMAN
		sp|P04075|ALDOA_HUMAN
		sp|P04637|P53_HUMAN
		sp|Q9UQ80|PA2G4_HUMAN
		sp|P18669|PGAM1_HUMAN
		sp|P05023|AT1A1_HUMAN
		sp|P17844|DDX5_HUMAN
		sp|P52272|HNRPM_HUMAN
		sp|Q86TJ2|TAD2B_HUMAN
		sp|P00491|PNPH_HUMAN
		sp|P12236|ADT3_HUMAN
		sp|P38646|GRP75_HUMAN
		sp|Q13263|TIF1B_HUMAN
		sp|P62851|RS25_HUMAN
		sp|P08708|RS17_HUMAN
		sp|P81605|DCD_HUMAN
		sp|Q96CD2|COAC_HUMAN
		sp|Q96QA5|GSDMA_HUMAN
		sp|P67809|YBOX1_HUMAN
		sp|P50454|SERPH_HUMAN
		sp|P56192|SYMC_HUMAN
		sp|P05787|K2C8_HUMAN
		sp|P0DME0|SETLP_HUMAN
		sp|Q9Y230|RUVB2_HUMAN
		sp|P41250|GARS_HUMAN
		sp|P08238|HS90B_HUMAN
		sp|P52565|GDIR1_HUMAN
		sp|O43809|CPSF5_HUMAN
		sp|Q16891|MIC60_HUMAN
		sp|P61626|LYSC_HUMAN
		sp|P20839|IMDH1_HUMAN
		sp|Q01469|FABP5_HUMAN
		sp|Q15517|CDSN_HUMAN
		sp|Q96P63|SPB12_HUMAN
		sp|P05062|ALDOB_HUMAN
		sp|P62241|RS8_HUMAN
		sp|P68032|ACTC_HUMAN
		sp|P05198|IF2A_HUMAN
		sp|P40429|RL13A_HUMAN
		sp|P12111|CO6A3_HUMAN
		sp|P04083|ANXA1_HUMAN
		sp|Q16563|SYPL1_HUMAN
		sp|Q00610|CLH1_HUMAN
		sp|P05387|RLA2_HUMAN
		sp|P54886|P5CS_HUMAN
		sp|P11678|PERE_HUMAN
		sp|Q9BQE3|TBA1C_HUMAN
		sp|P62266|RS23_HUMAN
		sp|P12109|CO6A1_HUMAN
		sp|P46781|RS9_HUMAN
		sp|O95340|PAPS2_HUMAN
		sp|Q02878|RL6_HUMAN
		sp|P05026|AT1B1_HUMAN
		sp|P26368|U2AF2_HUMAN
		sp|P50452|SPB8_HUMAN
		sp|O15260|SURF4_HUMAN
